# Supplementary material for: Camellia debaoensis (Theaceae), a new species of yellow camellia from limestone karsts in southwestern China
Source: PhytoKeys. 2019 Nov 28;135:49–58. doi: 10.3897/phytokeys.135.38756 (PMC6895178; doi:10.3897/phytokeys.135.38756)
Supplement: XML Treatment for Camellia debaoensis [file phytokeys.135.38756-treatment1.xml]

<!DOCTYPE tp:taxon-treatment
  PUBLIC "-//TaxonX//DTD Taxonomic Treatment Publishing DTD v0 20100105//EN" "tax-treatment-NSO.dtd">
<tp:taxon-treatment xmlns:tp="http://www.plazi.org/taxpub"><tp:treatment-meta><kwd-group><label>Taxon classification</label><kwd><named-content xmlns:xlink="http://www.w3.org/1999/xlink" content-type="kingdom">Plantae</named-content></kwd><kwd><named-content xmlns:xlink="http://www.w3.org/1999/xlink" content-type="order">Ericales</named-content></kwd><kwd><named-content xmlns:xlink="http://www.w3.org/1999/xlink" content-type="family">Theaceae</named-content></kwd></kwd-group><mixed-citation publication-type="journal"><person-group><name><surname>Hu</surname><given-names>Renchuan</given-names></name><name><surname>Wei</surname><given-names>Sujuan</given-names></name><name><surname>Liufu</surname><given-names>Yongqing</given-names></name><name><surname>Nong</surname><given-names>Yunkai</given-names></name><name><surname>Fang</surname><given-names>Wei</given-names></name></person-group><article-title><italic><tp:taxon-name><tp:taxon-name-part taxon-name-part-type="genus" reg="Camellia">Camellia</tp:taxon-name-part> <tp:taxon-name-part taxon-name-part-type="species" reg="debaoensis">debaoensis</tp:taxon-name-part></tp:taxon-name></italic> (<tp:taxon-name><tp:taxon-name-part taxon-name-part-type="family">Theaceae</tp:taxon-name-part></tp:taxon-name>), a new species of yellow camellia from limestone karsts in southwestern China</article-title><source>PhytoKeys</source><day>28</day><month>11</month><year>2019</year><volume>135</volume><fpage>49</fpage><lpage>58</lpage><pub-id pub-id-type="doi">10.3897/phytokeys.135.38756</pub-id></mixed-citation></tp:treatment-meta><tp:nomenclature><tp:taxon-name><object-id xmlns:xlink="http://www.w3.org/1999/xlink" content-type="arpha" xlink:type="simple">1B2A2CD9-6EC8-5FE0-B38D-A5503A72D38F</object-id>
            <tp:taxon-name-part taxon-name-part-type="genus" reg="Camellia">Camellia</tp:taxon-name-part>
            <tp:taxon-name-part taxon-name-part-type="species" reg="debaoensis">debaoensis</tp:taxon-name-part>
            <object-id xmlns:xlink="http://www.w3.org/1999/xlink" content-type="ipni" xlink:type="simple">urn:lsid:ipni.org:names:77203187-1</object-id>
          </tp:taxon-name><tp:taxon-authority>R.C.Hu &amp; Y.Q.Liufu</tp:taxon-authority><tp:taxon-status xmlns:xlink="http://www.w3.org/1999/xlink" xlink:type="simple">sp. nov.</tp:taxon-status><xref ref-type="fig" rid="F1">Figs 1</xref><xref ref-type="fig" rid="F2">, 2</xref></tp:nomenclature><tp:treatment-sec sec-type="diagnosis" id="SECID0EIHAC"><title>Diagnosis.</title><p>Morphologically, the new species is similar to <italic><tp:taxon-name><tp:taxon-name-part taxon-name-part-type="genus" reg="Camellia">Camellia</tp:taxon-name-part> <tp:taxon-name-part taxon-name-part-type="species" reg="pubipetala">pubipetala</tp:taxon-name-part></tp:taxon-name></italic> Y. Wan &amp; S.Z. Huang, <italic><tp:taxon-name><tp:taxon-name-part taxon-name-part-type="genus" reg="Camellia">C.</tp:taxon-name-part> <tp:taxon-name-part taxon-name-part-type="species" reg="mingii">mingii</tp:taxon-name-part></tp:taxon-name></italic> S.X. Yang and <italic><tp:taxon-name><tp:taxon-name-part taxon-name-part-type="genus" reg="Camellia">C.</tp:taxon-name-part> <tp:taxon-name-part taxon-name-part-type="species" reg="tuyenquangensis">tuyenquangensis</tp:taxon-name-part></tp:taxon-name></italic> D.V. Luong, N.N.H. Le &amp; N. Tran, but it differs from these species in having glabrous young branches, glabrous petiole, glabrous sepals, glabrous petals, glabrous stamens and glabrous ovary, 10 petals, cylindrical ovary and 3-lobed to 1/6 style length.</p></tp:treatment-sec><tp:treatment-sec sec-type="material" id="SECID0EPIAC"><title>Type.</title><p><bold>China.</bold> Guangxi Zhuang Autonomous Region: Debao County, Jingde Town, Tuoliang village, at the entrance of one of karst caves, rare, <named-content xmlns:xlink="http://www.w3.org/1999/xlink" content-type="dwc:verbatimCoordinates" xlink:type="simple"><named-content content-type="geo-json" specific-use="{&#34;type&#34;:&#34;Point&#34;,&#34;coordinates&#34;:[106.163131,23.489756]}" id="NCID0E1IAC" xlink:type="simple">23°29'23.12"N, 106°9'47.27"E</named-content></named-content>, 760 m a.s.l., 13 January 2017 (fl.), <italic>R.C. Hu HRC170113002</italic> (holotype: GXMI!, isotypes: GXMI!, KUN!, NHMG! and IBK!).</p><fig id="F1" position="float" orientation="portrait"><object-id xmlns:xlink="http://www.w3.org/1999/xlink" content-type="doi" xlink:type="simple">10.3897/phytokeys.135.38756.figure1</object-id><object-id xmlns:xlink="http://www.w3.org/1999/xlink" content-type="arpha" xlink:type="simple">9F224327-0FBF-5BAC-A9BC-115970E4F405</object-id><label>Figure 1.</label><caption><p><italic><tp:taxon-name><tp:taxon-name-part taxon-name-part-type="genus" reg="Camellia">Camellia</tp:taxon-name-part> <tp:taxon-name-part taxon-name-part-type="species" reg="debaoensis">debaoensis</tp:taxon-name-part></tp:taxon-name></italic> R.C.Hu &amp; Y.Q.Liufu, sp. nov. <bold>A</bold> flowering branch <bold>B</bold> lateral view of flower <bold>C</bold> fruit and style <bold>D</bold> fruit, sepals and bracteoles <bold>E</bold> stamen <bold>F</bold> pistil. Drawn by Xincheng Qu.</p></caption><graphic xmlns:xlink="http://www.w3.org/1999/xlink" xlink:href="phytokeys-135-049-g001.jpg" position="float" orientation="portrait" xlink:type="simple" id="oo_360460.jpg"><uri content-type="original_file" xlink:type="simple">https://binary.pensoft.net/fig/360460</uri></graphic></fig><fig id="F2" position="float" orientation="portrait"><object-id xmlns:xlink="http://www.w3.org/1999/xlink" content-type="doi" xlink:type="simple">10.3897/phytokeys.135.38756.figure2</object-id><object-id xmlns:xlink="http://www.w3.org/1999/xlink" content-type="arpha" xlink:type="simple">72B56FA0-98B2-599A-BEBB-F878676F63AE</object-id><label>Figure 2.</label><caption><p><italic><tp:taxon-name><tp:taxon-name-part taxon-name-part-type="genus" reg="Camellia">Camellia</tp:taxon-name-part> <tp:taxon-name-part taxon-name-part-type="species" reg="debaoensis">debaoensis</tp:taxon-name-part></tp:taxon-name></italic> R.C.Hu &amp; Y.Q.Liufu, sp. nov. <bold>A</bold> habit <bold>B</bold> flowering branch <bold>C</bold> face view of flower <bold>D</bold> fruit, sepals and bracteoles <bold>E</bold> fruiting branch <bold>F</bold> pistil. Photographed by Renchuan Hu.</p></caption><graphic xmlns:xlink="http://www.w3.org/1999/xlink" xlink:href="phytokeys-135-049-g002.jpg" position="float" orientation="portrait" xlink:type="simple" id="oo_360461.jpg"><uri content-type="original_file" xlink:type="simple">https://binary.pensoft.net/fig/360461</uri></graphic></fig></tp:treatment-sec><tp:treatment-sec sec-type="description" id="SECID0EJLAC"><title>Description.</title><p>Shrubs, 1–3 m tall. Young branches cylindrical, thick, glabrous, yellowish brown or grayish brown, and current year branchlets purplish red. Leaf blade leathery, ovate to long ovate, 6–13 × 3–5 cm, adaxial surface dark green and glabrous, abaxial surface pale green, brown glandular punctuate and veins sparsely spreading villous, veins abaxially elevated and adaxially impressed, secondary veins 5–6 on each side of midvein and connected at the proximal edge, base cuneate to broadly cuneate, apex caudate tip, margin serrulate; petiole 5–12 mm long, glabrous. Flowers subterminal axillary, solitary, 3–4.5 cm diam. Pedicel ca. 4(–6) mm long, thick; bracteoles 4 (or 5), unequal, 1–3 × 2–4 mm, appressed and covering pedicel, oval-triangle, leathery, green and glabrous, margin ciliolate. Sepals 5 (–6), semiorbicular to broadly ovate, 3–5 × 5–8 mm, leathery, glabrous, lightly yellow and occasionally with pink patches, fruiting stage green, margin ciliolate. Petals 10, in three whorls of 3–4 petals, golden yellow, glabrous; outer 3 or 4 petals suborbicular, occasionally with pink patches, 0.7–1.1 × 1 cm; inner orbicular-ovate or oval, 1.2–1.8 × 1.2–2.6 cm, basally connate for 1–3 mm. Stamens numerous, glabrous, ca. 2 cm long; anthers ca. 3 × 1mm; outer filaments connate ca. basal 1/4, ca. 1.6 cm, inner filaments nearly distinct, ca. 1.7 cm. Ovary cylindrical, ca. 2 mm in diam., glabrous, 3-loculed; style 2 cm long, glabrous, base connate, apex 3-lobed to 1/6 style length. Capsule triangle oblate, glabrous, 1.4–1.6 × 1.6–2.8 cm; Seeds brown, hemispherical, pubescent.</p></tp:treatment-sec><tp:treatment-sec sec-type="phenology" id="SECID0EOLAC"><title>Phenology.</title><p>Flowering from December to February of the next year; fruiting from July to August.</p></tp:treatment-sec><tp:treatment-sec sec-type="distribution" id="SECID0ETLAC"><title>Distribution and habitat.</title><p><italic><tp:taxon-name><tp:taxon-name-part taxon-name-part-type="genus" reg="Camellia">Camellia</tp:taxon-name-part> <tp:taxon-name-part taxon-name-part-type="species" reg="debaoensis">debaoensis</tp:taxon-name-part></tp:taxon-name></italic> grows at the entrance of one of the limestone caves in the karst region of Debao County (Fig. <xref ref-type="fig" rid="F3">3</xref>), Guangxi, China, accompanied by <italic><tp:taxon-name><tp:taxon-name-part taxon-name-part-type="genus" reg="Ageratina">Ageratina</tp:taxon-name-part> <tp:taxon-name-part taxon-name-part-type="species" reg="adenophora">adenophora</tp:taxon-name-part></tp:taxon-name></italic> (Sprengel) R. M. King &amp; H. Robinson (<tp:taxon-name><tp:taxon-name-part taxon-name-part-type="family">Compositae</tp:taxon-name-part></tp:taxon-name>), <italic><tp:taxon-name><tp:taxon-name-part taxon-name-part-type="genus" reg="Boehmeria">Boehmeria</tp:taxon-name-part> <tp:taxon-name-part taxon-name-part-type="species" reg="penduliflora">penduliflora</tp:taxon-name-part></tp:taxon-name></italic> Wedd. ex Long (<tp:taxon-name><tp:taxon-name-part taxon-name-part-type="family">Urticaceae</tp:taxon-name-part></tp:taxon-name>), <italic><tp:taxon-name><tp:taxon-name-part taxon-name-part-type="genus" reg="Fallopia">Fallopia</tp:taxon-name-part> <tp:taxon-name-part taxon-name-part-type="species" reg="multiflora">multiflora</tp:taxon-name-part></tp:taxon-name></italic> (Thunb.) Harald (<tp:taxon-name><tp:taxon-name-part taxon-name-part-type="family">Polygonaceae</tp:taxon-name-part></tp:taxon-name>), <italic><tp:taxon-name><tp:taxon-name-part taxon-name-part-type="genus" reg="Flueggea">Flueggea</tp:taxon-name-part> <tp:taxon-name-part taxon-name-part-type="species" reg="virosa">virosa</tp:taxon-name-part></tp:taxon-name></italic> (Roxb. ex Willd.) Voigt (<tp:taxon-name><tp:taxon-name-part taxon-name-part-type="family">Euphorbiaceae</tp:taxon-name-part></tp:taxon-name>), <italic><tp:taxon-name><tp:taxon-name-part taxon-name-part-type="genus" reg="Pteris">Pteris</tp:taxon-name-part> <tp:taxon-name-part taxon-name-part-type="species" reg="vittata">vittata</tp:taxon-name-part></tp:taxon-name></italic> L. (<tp:taxon-name><tp:taxon-name-part taxon-name-part-type="family">Pteridaceae</tp:taxon-name-part></tp:taxon-name>), <italic><tp:taxon-name><tp:taxon-name-part taxon-name-part-type="genus" reg="Ficus">Ficus</tp:taxon-name-part> <tp:taxon-name-part taxon-name-part-type="species" reg="tikoua">tikoua</tp:taxon-name-part></tp:taxon-name></italic> Bur (<tp:taxon-name><tp:taxon-name-part taxon-name-part-type="family">Moraceae</tp:taxon-name-part></tp:taxon-name>), and <tp:taxon-name><tp:taxon-name-part taxon-name-part-type="genus" reg="Pueraria">Pueraria</tp:taxon-name-part> <tp:taxon-name-part taxon-name-part-type="species" reg="montana">montana</tp:taxon-name-part> <tp:taxon-name-part taxon-name-part-type="basionym-authority">(Lour.)</tp:taxon-name-part> <tp:taxon-name-part taxon-name-part-type="authority">Merr.</tp:taxon-name-part> <tp:taxon-name-part taxon-name-part-type="infraspecific-rank">var.</tp:taxon-name-part> <tp:taxon-name-part taxon-name-part-type="variety" reg="lobata">lobata</tp:taxon-name-part></tp:taxon-name> (Willd.) Maesen et S. M. Almeida ex Sanjappa et Predeep (<tp:taxon-name><tp:taxon-name-part taxon-name-part-type="family">Fabaceae</tp:taxon-name-part></tp:taxon-name>).</p><fig id="F3" position="float" orientation="portrait"><object-id xmlns:xlink="http://www.w3.org/1999/xlink" content-type="doi" xlink:type="simple">10.3897/phytokeys.135.38756.figure3</object-id><object-id xmlns:xlink="http://www.w3.org/1999/xlink" content-type="arpha" xlink:type="simple">39C256AC-C0FE-5BDF-AA81-084811C6C491</object-id><label>Figure 3.</label><caption><p>Map showing distribution of <italic><tp:taxon-name><tp:taxon-name-part taxon-name-part-type="genus" reg="Camellia">Camellia</tp:taxon-name-part> <tp:taxon-name-part taxon-name-part-type="species" reg="debaoensis">debaoensis</tp:taxon-name-part></tp:taxon-name></italic> R.C.Hu &amp; Y.Q.Liufu, sp. nov. in southwestern Guangxi, China.</p></caption><graphic xmlns:xlink="http://www.w3.org/1999/xlink" xlink:href="phytokeys-135-049-g003.jpg" position="float" orientation="portrait" xlink:type="simple" id="oo_360462.jpg"><uri content-type="original_file" xlink:type="simple">https://binary.pensoft.net/fig/360462</uri></graphic></fig></tp:treatment-sec><tp:treatment-sec sec-type="conservation status" id="SECID0E4AAE"><title>Conservation status.</title><p>According to currently available data, <italic><tp:taxon-name><tp:taxon-name-part taxon-name-part-type="genus" reg="Camellia">Camellia</tp:taxon-name-part> <tp:taxon-name-part taxon-name-part-type="species" reg="debaoensis">debaoensis</tp:taxon-name-part></tp:taxon-name></italic> is only found in its type locality and there are only nine adult trees and four saplings, with the distribution restricted to a very limited region (less than 200 m<sup>2</sup>). Considering this situation, we consider <italic><tp:taxon-name><tp:taxon-name-part taxon-name-part-type="genus" reg="Camellia">Camellia</tp:taxon-name-part> <tp:taxon-name-part taxon-name-part-type="species" reg="debaoensis">debaoensis</tp:taxon-name-part></tp:taxon-name></italic> as ‘Critically Endangered’ (CR) based on the IUCN categories and criteria (<xref ref-type="bibr" rid="B6">IUCN 2017</xref>).</p></tp:treatment-sec><tp:treatment-sec sec-type="material" id="SECID0E6BAE"><title>Additional specimens examined.</title><p>China. Guangxi Zhuang Autonomous Region: Debao County, Jingde Town, Tuoliang village, at the entrance of karst cave, rare, ca. 760 m a.s.l., 13 Jan. 2017 (fl.), <italic>R.C. Hu HRC170113001</italic> (GXMI!); the same locality, 21 May 2016 (fr.), <italic>R.C. Hu HRC170521001</italic> (GXMI!); the same locality, 25 Dec. 2015 (fl.), <italic>R.C. Hu &amp; Y.Q. Liufu HRC151225023</italic> (GXMI!).</p></tp:treatment-sec><tp:treatment-sec sec-type="etymology" id="SECID0ELCAE"><title>Etymology.</title><p>The specific epithet is derived from the type locality, Debao County, Guangxi.</p></tp:treatment-sec><tp:treatment-sec sec-type="Taxonomic notes" id="SECID0EQCAE"><title>Taxonomic notes.</title><p>It is noted that there are several classification systems about taxonomic treatments of <italic><tp:taxon-name><tp:taxon-name-part taxon-name-part-type="genus" reg="Camellia">Camellia</tp:taxon-name-part></tp:taxon-name></italic>, represented by <xref ref-type="bibr" rid="B33">Ye and Xu (1992)</xref>, <xref ref-type="bibr" rid="B1">Chang and Ren (1998)</xref>, and <xref ref-type="bibr" rid="B15">Min and Bruce (2007)</xref>. These systems have different taxonomic opinions on sectional taxonomic treatment of yellow camellias. Considering the inclusiveness of the system of <xref ref-type="bibr" rid="B15">Min and Bruce (2007)</xref>, the new species should be placed in <tp:taxon-name><tp:taxon-name-part taxon-name-part-type="genus" reg="Camellia">C.</tp:taxon-name-part> <tp:taxon-name-part taxon-name-part-type="infraspecific-rank">sect.</tp:taxon-name-part> <tp:taxon-name-part taxon-name-part-type="section" reg="Stereocarpus">Stereocarpus</tp:taxon-name-part></tp:taxon-name>.</p><p><italic><tp:taxon-name><tp:taxon-name-part taxon-name-part-type="genus" reg="Camellia">Camellia</tp:taxon-name-part> <tp:taxon-name-part taxon-name-part-type="species" reg="debaoensis">debaoensis</tp:taxon-name-part></tp:taxon-name></italic> resembles many other yellow-flowering camellia species with connate style, such as <italic><tp:taxon-name><tp:taxon-name-part taxon-name-part-type="genus" reg="Camellia">Camellia</tp:taxon-name-part> <tp:taxon-name-part taxon-name-part-type="species" reg="pubipetala">pubipetala</tp:taxon-name-part></tp:taxon-name></italic> Y. Wan &amp; S.Z. Huang, <italic><tp:taxon-name><tp:taxon-name-part taxon-name-part-type="genus" reg="Camellia">C.</tp:taxon-name-part> <tp:taxon-name-part taxon-name-part-type="species" reg="mingii">mingii</tp:taxon-name-part></tp:taxon-name></italic> S.X. Yang, <italic><tp:taxon-name><tp:taxon-name-part taxon-name-part-type="genus" reg="Camellia">C.</tp:taxon-name-part> <tp:taxon-name-part taxon-name-part-type="species" reg="tuyenquangensis">tuyenquangensis</tp:taxon-name-part></tp:taxon-name></italic> D.V. Luong, N.N.H. Le &amp; N. Tran, <italic><tp:taxon-name><tp:taxon-name-part taxon-name-part-type="genus" reg="Camellia">C.</tp:taxon-name-part> <tp:taxon-name-part taxon-name-part-type="species" reg="oconariana">oconariana</tp:taxon-name-part></tp:taxon-name></italic> Orel, Curry &amp; Luu, <italic><tp:taxon-name><tp:taxon-name-part taxon-name-part-type="genus" reg="Camellia">C.</tp:taxon-name-part> <tp:taxon-name-part taxon-name-part-type="species" reg="thuongiana">thuongiana</tp:taxon-name-part></tp:taxon-name></italic> Luong, Anna Le &amp; Lau, <italic><tp:taxon-name><tp:taxon-name-part taxon-name-part-type="genus" reg="Camellia">C.</tp:taxon-name-part> <tp:taxon-name-part taxon-name-part-type="species" reg="luteocerata">luteocerata</tp:taxon-name-part></tp:taxon-name></italic> Orel, <italic><tp:taxon-name><tp:taxon-name-part taxon-name-part-type="genus" reg="Camellia">C.</tp:taxon-name-part> <tp:taxon-name-part taxon-name-part-type="species" reg="luteopallida">luteopallida</tp:taxon-name-part></tp:taxon-name></italic> Luong, T.Q.T. Nguyen &amp; Luu, <italic><tp:taxon-name><tp:taxon-name-part taxon-name-part-type="genus" reg="Camellia">C.</tp:taxon-name-part> <tp:taxon-name-part taxon-name-part-type="species" reg="bugiamapensis">bugiamapensis</tp:taxon-name-part></tp:taxon-name></italic> Orel, Curry, Luu &amp; Q.D. Nguyen and <italic><tp:taxon-name><tp:taxon-name-part taxon-name-part-type="genus" reg="Camellia">C.</tp:taxon-name-part> <tp:taxon-name-part taxon-name-part-type="species" reg="capitata">capitata</tp:taxon-name-part></tp:taxon-name></italic> Orel, Curry &amp; Luu. These species are placed in various sections within the genus including sections <italic><tp:taxon-name><tp:taxon-name-part taxon-name-part-type="genus" reg="Stereocarpus">Stereocarpus</tp:taxon-name-part></tp:taxon-name></italic> Chang, <italic><tp:taxon-name><tp:taxon-name-part taxon-name-part-type="genus" reg="Chrysantha">Chrysantha</tp:taxon-name-part></tp:taxon-name></italic> Chang, <italic><tp:taxon-name><tp:taxon-name-part taxon-name-part-type="genus" reg="Dalatia">Dalatia</tp:taxon-name-part></tp:taxon-name></italic> Orel and <italic><tp:taxon-name><tp:taxon-name-part taxon-name-part-type="genus" reg="Capitatae">Capitatae</tp:taxon-name-part></tp:taxon-name></italic> Orel (Table <xref ref-type="table" rid="T1">1</xref>). A key to identifying species of yellow camellia with connate style is provided below. Of these species, the new species is more similar to <italic><tp:taxon-name><tp:taxon-name-part taxon-name-part-type="genus" reg="Camellia">C.</tp:taxon-name-part> <tp:taxon-name-part taxon-name-part-type="species" reg="pubipetala">pubipetala</tp:taxon-name-part></tp:taxon-name></italic>, <italic><tp:taxon-name><tp:taxon-name-part taxon-name-part-type="genus" reg="Camellia">C.</tp:taxon-name-part> <tp:taxon-name-part taxon-name-part-type="species" reg="mingii">mingii</tp:taxon-name-part></tp:taxon-name></italic>, <italic><tp:taxon-name><tp:taxon-name-part taxon-name-part-type="genus" reg="Camellia">C.</tp:taxon-name-part> <tp:taxon-name-part taxon-name-part-type="species" reg="tuyenquangensis">tuyenquangensis</tp:taxon-name-part></tp:taxon-name></italic> than to other species by sharing small leaflets, subterminal axillary flowers, 9–13 petals, differentiated bracts, outer filament whorl basally connate, 3-locular ovary, connate style. However, it is well distinguished from these species in having glabrous young branches, glabrous petiole, glabrous sepals, glabrous petals, glabrous stamens and a glabrous ovary (vs. villous in <italic><tp:taxon-name><tp:taxon-name-part taxon-name-part-type="genus" reg="Camellia">C.</tp:taxon-name-part> <tp:taxon-name-part taxon-name-part-type="species" reg="pubipetala">pubipetala</tp:taxon-name-part></tp:taxon-name></italic> and <italic><tp:taxon-name><tp:taxon-name-part taxon-name-part-type="genus" reg="Camellia">C.</tp:taxon-name-part> <tp:taxon-name-part taxon-name-part-type="species" reg="mingii">mingii</tp:taxon-name-part></tp:taxon-name></italic>), 10 petals (vs. 9–13 in <italic><tp:taxon-name><tp:taxon-name-part taxon-name-part-type="genus" reg="Camellia">C.</tp:taxon-name-part> <tp:taxon-name-part taxon-name-part-type="species" reg="pubipetala">pubipetala</tp:taxon-name-part></tp:taxon-name></italic>, 12–13 in <italic><tp:taxon-name><tp:taxon-name-part taxon-name-part-type="genus" reg="Camellia">C.</tp:taxon-name-part> <tp:taxon-name-part taxon-name-part-type="species" reg="mingii">mingii</tp:taxon-name-part></tp:taxon-name></italic> and 12 in <italic><tp:taxon-name><tp:taxon-name-part taxon-name-part-type="genus" reg="Camellia">C.</tp:taxon-name-part> <tp:taxon-name-part taxon-name-part-type="species" reg="tuyenquangensis">tuyenquangensis</tp:taxon-name-part></tp:taxon-name></italic>), cylindrical ovary (vs. ovoid in <italic><tp:taxon-name><tp:taxon-name-part taxon-name-part-type="genus" reg="Camellia">C.</tp:taxon-name-part> <tp:taxon-name-part taxon-name-part-type="species" reg="mingii">mingii</tp:taxon-name-part></tp:taxon-name></italic> and <italic><tp:taxon-name><tp:taxon-name-part taxon-name-part-type="genus" reg="Camellia">C.</tp:taxon-name-part> <tp:taxon-name-part taxon-name-part-type="species" reg="tuyenquangensis">tuyenquangensis</tp:taxon-name-part></tp:taxon-name></italic>, spherical in <italic><tp:taxon-name><tp:taxon-name-part taxon-name-part-type="genus" reg="Camellia">C.</tp:taxon-name-part> <tp:taxon-name-part taxon-name-part-type="species" reg="pubipetal">pubipetal</tp:taxon-name-part></tp:taxon-name></italic>) and style 3-lobed to 1/6 style length (vs. 3 (or 4)-cleft to 1/3 style length in <italic><tp:taxon-name><tp:taxon-name-part taxon-name-part-type="genus" reg="Camellia">C.</tp:taxon-name-part> <tp:taxon-name-part taxon-name-part-type="species" reg="pubipetala">pubipetala</tp:taxon-name-part></tp:taxon-name></italic>, 3-cleft to 1/10 style length in <italic><tp:taxon-name><tp:taxon-name-part taxon-name-part-type="genus" reg="Camellia">C.</tp:taxon-name-part> <tp:taxon-name-part taxon-name-part-type="species" reg="mingii">mingii</tp:taxon-name-part></tp:taxon-name></italic>, 3-cleft to 1/2 style length in <italic><tp:taxon-name><tp:taxon-name-part taxon-name-part-type="genus" reg="Camellia">C.</tp:taxon-name-part> <tp:taxon-name-part taxon-name-part-type="species" reg="tuyenquangensis">tuyenquangensis</tp:taxon-name-part></tp:taxon-name></italic>). The comparisons between <italic><tp:taxon-name><tp:taxon-name-part taxon-name-part-type="genus" reg="Camellia">C.</tp:taxon-name-part> <tp:taxon-name-part taxon-name-part-type="species" reg="debaoensis">debaoensis</tp:taxon-name-part></tp:taxon-name></italic> and these species are provided in Table <xref ref-type="table" rid="T2">2</xref>. Based on hairs, lamina length, flower size, number of carpels and other characteristics, the new species is also a taxonomic entity distinct from <italic><tp:taxon-name><tp:taxon-name-part taxon-name-part-type="genus" reg="Camellia">C.</tp:taxon-name-part> <tp:taxon-name-part taxon-name-part-type="species" reg="oconariana">oconariana</tp:taxon-name-part></tp:taxon-name></italic>, <italic><tp:taxon-name><tp:taxon-name-part taxon-name-part-type="genus" reg="Camellia">C.</tp:taxon-name-part> <tp:taxon-name-part taxon-name-part-type="species" reg="thuongiana">thuongiana</tp:taxon-name-part></tp:taxon-name></italic>, <italic><tp:taxon-name><tp:taxon-name-part taxon-name-part-type="genus" reg="Camellia">C.</tp:taxon-name-part> <tp:taxon-name-part taxon-name-part-type="species" reg="luteocerata">luteocerata</tp:taxon-name-part></tp:taxon-name></italic>, <italic><tp:taxon-name><tp:taxon-name-part taxon-name-part-type="genus" reg="Camellia">C.</tp:taxon-name-part> <tp:taxon-name-part taxon-name-part-type="species" reg="luteopallida">luteopallida</tp:taxon-name-part></tp:taxon-name></italic>, <italic><tp:taxon-name><tp:taxon-name-part taxon-name-part-type="genus" reg="Camellia">C.</tp:taxon-name-part> <tp:taxon-name-part taxon-name-part-type="species" reg="bugiamapensis">bugiamapensis</tp:taxon-name-part></tp:taxon-name></italic> and <italic><tp:taxon-name><tp:taxon-name-part taxon-name-part-type="genus" reg="Camellia">C.</tp:taxon-name-part> <tp:taxon-name-part taxon-name-part-type="species" reg="capitata">capitata</tp:taxon-name-part></tp:taxon-name></italic> (Table <xref ref-type="table" rid="T1">1</xref>).</p><table-wrap id="T1" position="float" orientation="portrait"><label>Table 1.</label><caption><p>Morphological comparison of <italic><tp:taxon-name><tp:taxon-name-part taxon-name-part-type="genus" reg="Camellia">C.</tp:taxon-name-part> <tp:taxon-name-part taxon-name-part-type="species" reg="debaoensis">debaoensis</tp:taxon-name-part></tp:taxon-name></italic> with other yellow camellias with connate style. Data from <xref ref-type="bibr" rid="B15">Min and Bruce (2007)</xref>, <xref ref-type="bibr" rid="B20">Orel and Wilson (2010)</xref>, <xref ref-type="bibr" rid="B23">Orel et al. (2013</xref>, <xref ref-type="bibr" rid="B24">2014a</xref>), <xref ref-type="bibr" rid="B11">Luong et al. (2016a</xref>, <xref ref-type="bibr" rid="B12">b</xref>), <xref ref-type="bibr" rid="B7">Le et al. (2017)</xref>, <xref ref-type="bibr" rid="B8">Liu et al. (2019)</xref>.</p></caption><table id="TID0EZZAG" rules="all"><tbody><tr><th rowspan="1" colspan="1">Taxon</th><th rowspan="1" colspan="1">Section</th><th rowspan="1" colspan="1">Leaf shape, leaf size</th><th rowspan="1" colspan="1">Pedicel length</th><th rowspan="1" colspan="1">No. of bracts</th><th rowspan="1" colspan="1">No. of petals</th><th rowspan="1" colspan="1">Style, extent to which cleft, hairiness</th><th rowspan="1" colspan="1">Ovary, carpels, hairiness</th><th rowspan="1" colspan="1">Filaments morphology</th></tr><tr><td rowspan="1" colspan="1">
                    <italic><tp:taxon-name><tp:taxon-name-part taxon-name-part-type="genus" reg="Camellia">C.</tp:taxon-name-part> <tp:taxon-name-part taxon-name-part-type="species" reg="capitata">capitata</tp:taxon-name-part></tp:taxon-name></italic>
                  </td><td rowspan="1" colspan="1">
                    <italic><tp:taxon-name>
                        <tp:taxon-name-part taxon-name-part-type="genus" reg="Capitatae">Capitatae</tp:taxon-name-part>
                      </tp:taxon-name></italic>
                  </td><td rowspan="1" colspan="1">Elliptic to oval, 24.0–27.0 × 10.0–12.0 cm</td><td rowspan="1" colspan="1">Sessile</td><td rowspan="1" colspan="1">8–10</td><td rowspan="1" colspan="1">6</td><td rowspan="1" colspan="1">Apex 3-lobed, apically cleft for 1–2 mm, glabrous</td><td rowspan="1" colspan="1">3-carpellate, glabrous</td><td rowspan="1" colspan="1">Glabrous, outer filaments basally attached to inner petals for ca. 10 mm</td></tr><tr><td rowspan="1" colspan="1">
                    <italic><tp:taxon-name><tp:taxon-name-part taxon-name-part-type="genus" reg="Camellia">C.</tp:taxon-name-part> <tp:taxon-name-part taxon-name-part-type="species" reg="luteocerata">luteocerata</tp:taxon-name-part></tp:taxon-name></italic>
                  </td><td rowspan="1" colspan="1">
                    <italic><tp:taxon-name>
                        <tp:taxon-name-part taxon-name-part-type="genus" reg="Dalatia">Dalatia</tp:taxon-name-part>
                      </tp:taxon-name></italic>
                  </td><td rowspan="1" colspan="1">Elliptic to broadly elliptic, 22.0–27.5 × 9.0–11.0 cm</td><td rowspan="1" colspan="1">Sessile</td><td rowspan="1" colspan="1">6</td><td rowspan="1" colspan="1">11–13</td><td rowspan="1" colspan="1">Apex 5-lobed, apically cleft to 1/3 style length, glabrous</td><td rowspan="1" colspan="1">5-carpellate, glabrous</td><td rowspan="1" colspan="1">Glabrous, filaments basally connate for 1/3 of their length, and partially joined to the inner petals</td></tr><tr><td rowspan="1" colspan="1">
                    <italic><tp:taxon-name><tp:taxon-name-part taxon-name-part-type="genus" reg="Camellia">C.</tp:taxon-name-part> <tp:taxon-name-part taxon-name-part-type="species" reg="bugiamapensis">bugiamapensis</tp:taxon-name-part></tp:taxon-name></italic>
                  </td><td rowspan="1" colspan="1">
                    <italic><tp:taxon-name>
                        <tp:taxon-name-part taxon-name-part-type="genus" reg="Dalatia">Dalatia</tp:taxon-name-part>
                      </tp:taxon-name></italic>
                  </td><td rowspan="1" colspan="1">Elliptic, oval to widely elliptic, 18.0–27.5 × 12.0–14.0 (–15.0) cm</td><td rowspan="1" colspan="1">Sessile</td><td rowspan="1" colspan="1">7</td><td rowspan="1" colspan="1">9–11</td><td rowspan="1" colspan="1">Apex 5-lobed, apically shortly lobed, white hairs</td><td rowspan="1" colspan="1">5–6-carpellate, glabrous</td><td rowspan="1" colspan="1">Glabrous, outer filaments basally attach to inner petals for 20–25 mm</td></tr><tr><td rowspan="1" colspan="1">
                    <italic><tp:taxon-name><tp:taxon-name-part taxon-name-part-type="genus" reg="Camellia">C.</tp:taxon-name-part> <tp:taxon-name-part taxon-name-part-type="species" reg="luteopallida">luteopallida</tp:taxon-name-part></tp:taxon-name></italic>
                  </td><td rowspan="1" colspan="1">
                    <italic><tp:taxon-name>
                        <tp:taxon-name-part taxon-name-part-type="genus" reg="Dalatia">Dalatia</tp:taxon-name-part>
                      </tp:taxon-name></italic>
                  </td><td rowspan="1" colspan="1">Elliptic to ovate, 16.0–20.0 × 5.0–9.0 cm</td><td rowspan="1" colspan="1">Sessile</td><td rowspan="1" colspan="1">6–9</td><td rowspan="1" colspan="1">12–14</td><td rowspan="1" colspan="1">Apex 3-lobed, apically cleft 3–6 mm, dense white hairs</td><td rowspan="1" colspan="1">3-carpellate, glabrous</td><td rowspan="1" colspan="1">Sparely hairy, filaments basally united to each other to form a 10–13 mm fleshy tube</td></tr><tr><td rowspan="1" colspan="1">
                    <italic><tp:taxon-name><tp:taxon-name-part taxon-name-part-type="genus" reg="Camellia">C.</tp:taxon-name-part> <tp:taxon-name-part taxon-name-part-type="species" reg="tuyenquangensis">tuyenquangensis</tp:taxon-name-part></tp:taxon-name></italic>
                  </td><td rowspan="1" colspan="1">
                    <italic><tp:taxon-name>
                        <tp:taxon-name-part taxon-name-part-type="genus" reg="Chrysantha">Chrysantha</tp:taxon-name-part>
                      </tp:taxon-name></italic>
                  </td><td rowspan="1" colspan="1">Oblong ovate to narrow elliptic, 14.0–18.0 × 5.0–8.0 cm</td><td rowspan="1" colspan="1">10 mm</td><td rowspan="1" colspan="1">4–5</td><td rowspan="1" colspan="1">12</td><td rowspan="1" colspan="1">Apex 3-lobed, apically cleft to 1/2 style length, glabrous</td><td rowspan="1" colspan="1">3-carpellate, glabrous</td><td rowspan="1" colspan="1">Glabrous, outer filament whole basally connate for 10–14 mm, adnate to petal base</td></tr><tr><td rowspan="1" colspan="1">
                    <italic><tp:taxon-name><tp:taxon-name-part taxon-name-part-type="genus" reg="Camellia">C.</tp:taxon-name-part> <tp:taxon-name-part taxon-name-part-type="species" reg="thuongiana">thuongiana</tp:taxon-name-part></tp:taxon-name></italic>
                  </td><td rowspan="1" colspan="1">
                    <italic><tp:taxon-name>
                        <tp:taxon-name-part taxon-name-part-type="genus" reg="Chrysantha">Chrysantha</tp:taxon-name-part>
                      </tp:taxon-name></italic>
                  </td><td rowspan="1" colspan="1">Elliptic to oblong elliptic, 9.0–17.0 × 4.0–6.5 cm</td><td rowspan="1" colspan="1">8–10 mm</td><td rowspan="1" colspan="1">3–4</td><td rowspan="1" colspan="1">11–13</td><td rowspan="1" colspan="1">Apex 3-lobed, apically cleft to 1/2 style length, glabrous</td><td rowspan="1" colspan="1">3-carpellate, pubescent</td><td rowspan="1" colspan="1">Glabrous, outer filaments basally connate for 4–5 mm</td></tr><tr><td rowspan="1" colspan="1">
                    <italic><tp:taxon-name><tp:taxon-name-part taxon-name-part-type="genus" reg="Camellia">C.</tp:taxon-name-part> <tp:taxon-name-part taxon-name-part-type="species" reg="oconoriana">oconoriana</tp:taxon-name-part></tp:taxon-name></italic>
                  </td><td rowspan="1" colspan="1">
                    <italic><tp:taxon-name>
                        <tp:taxon-name-part taxon-name-part-type="genus" reg="Chrysantha">Chrysantha</tp:taxon-name-part>
                      </tp:taxon-name></italic>
                  </td><td rowspan="1" colspan="1">Narrowly elliptic, 30.0–36.5 × 8.0–8.5 cm</td><td rowspan="1" colspan="1">30–40 mm</td><td rowspan="1" colspan="1">6</td><td rowspan="1" colspan="1">6</td><td rowspan="1" colspan="1">Apex 3–5-lobed, apically cleft 9–11 mm, finely hairy proximally, glabrous distally</td><td rowspan="1" colspan="1">4–5-carpellate, densely tomentose</td><td rowspan="1" colspan="1">Glabrous, outer filaments basally connate for ca. 6 mm</td></tr><tr><td rowspan="1" colspan="1">
                    <italic><tp:taxon-name><tp:taxon-name-part taxon-name-part-type="genus" reg="Camellia">C.</tp:taxon-name-part> <tp:taxon-name-part taxon-name-part-type="species" reg="pubipetala">pubipetala</tp:taxon-name-part></tp:taxon-name></italic>
                  </td><td rowspan="1" colspan="1">
                    <italic><tp:taxon-name>
                        <tp:taxon-name-part taxon-name-part-type="genus" reg="Stereocarpus">Stereocarpus</tp:taxon-name-part>
                      </tp:taxon-name></italic>
                  </td><td rowspan="1" colspan="1">Elliptic to ovate, 10.0–17.0 × 5.0–8.0 cm</td><td rowspan="1" colspan="1">Subsessile</td><td rowspan="1" colspan="1">(4–)6–8</td><td rowspan="1" colspan="1">9–13</td><td rowspan="1" colspan="1">Apex 3(or 4)-lobed, apically cleft 5–10 mm, tomentose</td><td rowspan="1" colspan="1">3(or 4)-loculed, yellowish tomentose</td><td rowspan="1" colspan="1">Distinct part pilose, outer filament whorl basally connate for ca. 1/3 of its length</td></tr><tr><td rowspan="1" colspan="1">
                    <italic><tp:taxon-name><tp:taxon-name-part taxon-name-part-type="genus" reg="Camellia">C.</tp:taxon-name-part> <tp:taxon-name-part taxon-name-part-type="species" reg="mingii">mingii</tp:taxon-name-part></tp:taxon-name></italic>
                  </td><td rowspan="1" colspan="1">
                    <italic><tp:taxon-name>
                        <tp:taxon-name-part taxon-name-part-type="genus" reg="Stereocarpus">Stereocarpus</tp:taxon-name-part>
                      </tp:taxon-name></italic>
                  </td><td rowspan="1" colspan="1">Elliptic-ovate to narrowly ovate, 10.0–15.0 × 4.0–6.0 cm</td><td rowspan="1" colspan="1">3–6 mm</td><td rowspan="1" colspan="1">4 or 5</td><td rowspan="1" colspan="1">12 or 13</td><td rowspan="1" colspan="1">Apex 3-lobed, apically cleft ca.2–3 mm, glabrous or sparsely pubescent</td><td rowspan="1" colspan="1">3-carpellate, densely tomentose</td><td rowspan="1" colspan="1">Puberulent, outer filaments basally connate for ca. 1/2 of their length</td></tr><tr><td rowspan="1" colspan="1">
                    <italic><tp:taxon-name><tp:taxon-name-part taxon-name-part-type="genus" reg="Camellia">C.</tp:taxon-name-part> <tp:taxon-name-part taxon-name-part-type="species" reg="debaoensis">debaoensis</tp:taxon-name-part></tp:taxon-name></italic>
                  </td><td rowspan="1" colspan="1">
                    <italic><tp:taxon-name>
                        <tp:taxon-name-part taxon-name-part-type="genus" reg="Stereocarpus">Stereocarpus</tp:taxon-name-part>
                      </tp:taxon-name></italic>
                  </td><td rowspan="1" colspan="1">Oval to long oval, 6.0–13.0 × 2.5–5.0 cm</td><td rowspan="1" colspan="1">4(–6) mm</td><td rowspan="1" colspan="1">4 (or 5)</td><td rowspan="1" colspan="1">10</td><td rowspan="1" colspan="1">Apex 3-lobed, apically cleft to 1/6 style length, glabrous</td><td rowspan="1" colspan="1">3-carpellate, glabrous</td><td rowspan="1" colspan="1">Glabrous, outer filaments basally connate for ca. 1/4 of their length</td></tr></tbody></table></table-wrap><table-wrap id="T2" position="float" orientation="portrait"><label>Table 2.</label><caption><p>Morphological comparison of <italic><tp:taxon-name><tp:taxon-name-part taxon-name-part-type="genus" reg="Camellia">C.</tp:taxon-name-part> <tp:taxon-name-part taxon-name-part-type="species" reg="debaoensis">debaoensis</tp:taxon-name-part></tp:taxon-name></italic> with <italic><tp:taxon-name><tp:taxon-name-part taxon-name-part-type="genus" reg="Camellia">C.</tp:taxon-name-part> <tp:taxon-name-part taxon-name-part-type="species" reg="pubipetala">pubipetala</tp:taxon-name-part></tp:taxon-name></italic>, <italic><tp:taxon-name><tp:taxon-name-part taxon-name-part-type="genus" reg="Camellia">C.</tp:taxon-name-part> <tp:taxon-name-part taxon-name-part-type="species" reg="mingii">mingii</tp:taxon-name-part></tp:taxon-name></italic> and <italic><tp:taxon-name><tp:taxon-name-part taxon-name-part-type="genus" reg="Camellia">C.</tp:taxon-name-part> <tp:taxon-name-part taxon-name-part-type="species" reg="tuyenquangensis">tuyenquangensis</tp:taxon-name-part></tp:taxon-name></italic>.</p></caption><table id="TID0EDKBG" rules="all"><tbody><tr><th rowspan="1" colspan="1">Items</th><th rowspan="1" colspan="1">
                    <italic><tp:taxon-name><tp:taxon-name-part taxon-name-part-type="genus" reg="Camellia">C.</tp:taxon-name-part> <tp:taxon-name-part taxon-name-part-type="species" reg="debaoensis">debaoensis</tp:taxon-name-part></tp:taxon-name></italic>
                  </th><th rowspan="1" colspan="1">
                    <italic><tp:taxon-name><tp:taxon-name-part taxon-name-part-type="genus" reg="Camellia">C.</tp:taxon-name-part> <tp:taxon-name-part taxon-name-part-type="species" reg="pubipetala">pubipetala</tp:taxon-name-part></tp:taxon-name></italic>
                  </th><th rowspan="1" colspan="1">
                    <italic><tp:taxon-name><tp:taxon-name-part taxon-name-part-type="genus" reg="Camellia">C.</tp:taxon-name-part> <tp:taxon-name-part taxon-name-part-type="species" reg="mingii">mingii</tp:taxon-name-part></tp:taxon-name></italic>
                  </th><th rowspan="1" colspan="1">
                    <italic><tp:taxon-name><tp:taxon-name-part taxon-name-part-type="genus" reg="Camellia">C.</tp:taxon-name-part> <tp:taxon-name-part taxon-name-part-type="species" reg="tuyenquangensis">tuyenquangensis</tp:taxon-name-part></tp:taxon-name></italic>
                  </th></tr><tr><td rowspan="1" colspan="1">Young branches</td><td rowspan="1" colspan="1">Glabrous</td><td rowspan="1" colspan="1">Gray spreading villous</td><td rowspan="1" colspan="1">Densely spreading yellowish villous</td><td rowspan="1" colspan="1">Glabrous</td></tr><tr><td rowspan="1" colspan="1">Leaf</td><td rowspan="1" colspan="1">Ovate to long ovate, 6.0–13 × 2.5–5.0 cm, abaxial veins sparsely spreading villous, secondary veins 5–6</td><td rowspan="1" colspan="1">Elliptic-ovate, 10.0–17.0 × 5.0–8.0 cm, abaxial appressed villous but densely spreading villous along midvein, secondary veins 8–10</td><td rowspan="1" colspan="1">Elliptic-ovate to narrowly ovate, 10.0–15.0 × 4.0–6.0 cm, abaxial densely spreading villous along veins, secondary veins 7–10</td><td rowspan="1" colspan="1">Oblong ovate to narrow elliptic, 14.0–18.0 × 5.0–8.0 cm, abaxial glabrous, secondary veins 9–11</td></tr><tr><td rowspan="1" colspan="1">Petiole</td><td rowspan="1" colspan="1">5–12 mm long, glabrous</td><td rowspan="1" colspan="1">5–10 mm long, villous</td><td rowspan="1" colspan="1">5–7 mm long, densely villous</td><td rowspan="1" colspan="1">10–15 mm long, glabrous</td></tr><tr><td rowspan="1" colspan="1">Pedicel length</td><td rowspan="1" colspan="1">4 (–6) mm</td><td rowspan="1" colspan="1">3–5 mm</td><td rowspan="1" colspan="1">3–6 mm</td><td rowspan="1" colspan="1">10 mm</td></tr><tr><td rowspan="1" colspan="1">Sepals</td><td rowspan="1" colspan="1">Glabrous</td><td rowspan="1" colspan="1">Densely puberulent</td><td rowspan="1" colspan="1">Inside densely puberulent</td><td rowspan="1" colspan="1">Glabrous</td></tr><tr><td rowspan="1" colspan="1">Petals</td><td rowspan="1" colspan="1">10, glabrous</td><td rowspan="1" colspan="1">9–13, outside gray puberulent, inside glabrous</td><td rowspan="1" colspan="1">12 or 13, puberulent on both surfaces</td><td rowspan="1" colspan="1">12, glabrous</td></tr><tr><td rowspan="1" colspan="1">Stamens</td><td rowspan="1" colspan="1">2.0 cm long, glabrous</td><td rowspan="1" colspan="1">2.5–3.0 cm long, distinct part pilose</td><td rowspan="1" colspan="1">3.0 cm long, puberulent</td><td rowspan="1" colspan="1">2.5–3.0 cm long, glabrous</td></tr><tr><td rowspan="1" colspan="1">Ovary</td><td rowspan="1" colspan="1">Cylindrical, glabrous</td><td rowspan="1" colspan="1">Spherical, densely tomentose</td><td rowspan="1" colspan="1">Ovoid, densely tomentose</td><td rowspan="1" colspan="1">Ovoid, glabrous</td></tr><tr><td rowspan="1" colspan="1">Style</td><td rowspan="1" colspan="1">2 cm long, apex 3-lobed to 1/6 style length, glabrous</td><td rowspan="1" colspan="1">Apically 3 (or 4)-lobed to 1/3 style length, tomentose</td><td rowspan="1" colspan="1">3.0 cm long, apex 3-cleft to 1/10 style length, glabrous</td><td rowspan="1" colspan="1">3 cm long, apex 3-cleft to 1/2 style length, glabrous</td></tr></tbody></table></table-wrap></tp:treatment-sec><ref-list><ref id="B6"><mixed-citation xmlns:xlink="http://www.w3.org/1999/xlink" xlink:type="simple"><institution xlink:type="simple">IUCN</institution> (<year>2017</year>) Guidelines for using the IUCN red list categories and criteria. Version 13. Prepared by the standards and petitions subcommittee.</mixed-citation></ref><ref id="B33"><mixed-citation xmlns:xlink="http://www.w3.org/1999/xlink" xlink:type="simple"><person-group><name name-style="western"><surname>Ye</surname><given-names>CX</given-names></name><name name-style="western"><surname>Xu</surname><given-names>ZR</given-names></name></person-group> (<year>1992</year>) <article-title>A taxonomy <tp:taxon-name><tp:taxon-name-part taxon-name-part-type="genus">Camellia</tp:taxon-name-part> <tp:taxon-name-part taxon-name-part-type="infraspecific-rank">Sect.</tp:taxon-name-part> <tp:taxon-name-part taxon-name-part-type="section">Chrysantha</tp:taxon-name-part></tp:taxon-name> Chang.</article-title><source>Acta Scientiarum Naturalium Universitatis Sunyatseni</source><volume>31</volume>: <fpage>68</fpage>–<lpage>77</lpage>.</mixed-citation></ref><ref id="B1"><mixed-citation xmlns:xlink="http://www.w3.org/1999/xlink" xlink:type="simple"><person-group><name name-style="western"><surname>Chang</surname><given-names>HT</given-names></name><name name-style="western"><surname>Ren</surname><given-names>SX</given-names></name></person-group> (<year>1998</year>) <article-title><tp:taxon-name><tp:taxon-name-part taxon-name-part-type="family">Theaceae</tp:taxon-name-part></tp:taxon-name>.</article-title> In: <person-group><name name-style="western"><surname>Wu</surname><given-names>CY</given-names></name></person-group> (<role>Ed.</role>) <issue-title>Flora Reipublicae Popularis Sinicae, vol.</issue-title><source>49(3). Science Press, Beijing</source>, <fpage>101</fpage>–<lpage>112</lpage>.</mixed-citation></ref><ref id="B15"><mixed-citation xmlns:xlink="http://www.w3.org/1999/xlink" xlink:type="simple"><person-group><name name-style="western"><surname>Min</surname><given-names>TL</given-names></name><name name-style="western"><surname>Bruce</surname><given-names>B</given-names></name></person-group> (<year>2007</year>) <article-title><tp:taxon-name><tp:taxon-name-part taxon-name-part-type="family">Theaceae</tp:taxon-name-part></tp:taxon-name>.</article-title> In: <person-group><name name-style="western"><surname>Wu</surname><given-names>ZY</given-names></name><name name-style="western"><surname>Raven</surname><given-names>PH</given-names></name><name name-style="western"><surname>Hong</surname><given-names>DY</given-names></name></person-group> (<role>Eds</role>) <issue-title>Flora of China.</issue-title><source>Science Press (Beijing) and Missouri Botanical Garden Press (St. Louis)</source>, <fpage>366</fpage>–<lpage>478</lpage>.</mixed-citation></ref><ref id="B20"><mixed-citation xmlns:xlink="http://www.w3.org/1999/xlink" xlink:type="simple"><person-group><name name-style="western"><surname>Orel</surname><given-names>G</given-names></name><name name-style="western"><surname>Wilson</surname><given-names>PG</given-names></name></person-group> (<year>2010</year>) <article-title><italic><tp:taxon-name><tp:taxon-name-part taxon-name-part-type="genus">Camellia</tp:taxon-name-part> <tp:taxon-name-part taxon-name-part-type="species">luteocerata</tp:taxon-name-part></tp:taxon-name></italic> sp. nov. and a new section of <tp:taxon-name><tp:taxon-name-part taxon-name-part-type="genus">Camellia</tp:taxon-name-part> (<tp:taxon-name-part taxon-name-part-type="subgenus">Dalatia</tp:taxon-name-part>)</tp:taxon-name> from Vietnam.</article-title><source>Nordic Journal of Botany</source><volume>28</volume>(<issue>3</issue>): <fpage>281</fpage>–<lpage>284</lpage>. <ext-link xlink:type="simple" ext-link-type="doi" xlink:href="10.1111/j.1756-1051.2010.00652.x">https://doi.org/10.1111/j.1756-1051.2010.00652.x</ext-link></mixed-citation></ref><ref id="B23"><mixed-citation xmlns:xlink="http://www.w3.org/1999/xlink" xlink:type="simple"><person-group><name name-style="western"><surname>Orel</surname><given-names>G</given-names></name><name name-style="western"><surname>Wilson</surname><given-names>PG</given-names></name><name name-style="western"><surname>Curry</surname><given-names>AS</given-names></name><name name-style="western"><surname>Luu</surname><given-names>HT</given-names></name></person-group> (<year>2013</year>) <article-title><italic><tp:taxon-name><tp:taxon-name-part taxon-name-part-type="genus">Camellia</tp:taxon-name-part> <tp:taxon-name-part taxon-name-part-type="species">oconoriana</tp:taxon-name-part></tp:taxon-name></italic> (<tp:taxon-name><tp:taxon-name-part taxon-name-part-type="family">Theaceae</tp:taxon-name-part></tp:taxon-name>), a new species from Vietnam.</article-title><source>Edinburgh Journal of Botany</source><volume>70</volume>(<issue>3</issue>): <fpage>439</fpage>–<lpage>447</lpage>. <ext-link xlink:type="simple" ext-link-type="doi" xlink:href="10.1017/S0960428613000103">https://doi.org/10.1017/S0960428613000103</ext-link></mixed-citation></ref><ref id="B24"><mixed-citation xmlns:xlink="http://www.w3.org/1999/xlink" xlink:type="simple"><person-group><name name-style="western"><surname>Orel</surname><given-names>G</given-names></name><name name-style="western"><surname>Wilson</surname><given-names>PG</given-names></name><name name-style="western"><surname>Curry</surname><given-names>AS</given-names></name><name name-style="western"><surname>Truong</surname><given-names>LH</given-names></name></person-group> (<year>2014a</year>) <article-title>Four new species and two new sections of <italic><tp:taxon-name><tp:taxon-name-part taxon-name-part-type="genus">Camellia</tp:taxon-name-part></tp:taxon-name></italic> (<tp:taxon-name><tp:taxon-name-part taxon-name-part-type="family">Theaceae</tp:taxon-name-part></tp:taxon-name>) from Vietnam.</article-title><source>Novon</source><volume>23</volume>(<issue>3</issue>): <fpage>307</fpage>–<lpage>318</lpage>. <ext-link xlink:type="simple" ext-link-type="doi" xlink:href="10.3417/2012076">https://doi.org/10.3417/2012076</ext-link></mixed-citation></ref><ref id="B11"><mixed-citation xmlns:xlink="http://www.w3.org/1999/xlink" xlink:type="simple"><person-group><name name-style="western"><surname>Luong</surname><given-names>VD</given-names></name><name name-style="western"><surname>Luu</surname><given-names>HT</given-names></name><name name-style="western"><surname>Nguyen</surname><given-names>TQT</given-names></name><name name-style="western"><surname>Nguyen</surname><given-names>QD</given-names></name></person-group> (<year>2016a</year>) <article-title><italic><tp:taxon-name><tp:taxon-name-part taxon-name-part-type="genus">Camellia</tp:taxon-name-part> <tp:taxon-name-part taxon-name-part-type="species">luteopallida</tp:taxon-name-part></tp:taxon-name></italic> (<tp:taxon-name><tp:taxon-name-part taxon-name-part-type="family">Theaceae</tp:taxon-name-part></tp:taxon-name>), a new species from Vietnam.</article-title><source>Annales Botanici Fennici</source><volume>53</volume>(<issue>1–2</issue>): <fpage>135</fpage>–<lpage>138</lpage>. <ext-link xlink:type="simple" ext-link-type="doi" xlink:href="10.5735/085.053.0224">https://doi.org/10.5735/085.053.0224</ext-link></mixed-citation></ref><ref id="B12"><mixed-citation xmlns:xlink="http://www.w3.org/1999/xlink" xlink:type="simple"><person-group><name name-style="western"><surname>Luong</surname><given-names>VD</given-names></name><name name-style="western"><surname>Le A</surname><given-names>A</given-names></name><name name-style="western"><surname>Nguyen</surname><given-names>TH</given-names></name><name name-style="western"><surname>Nguyen</surname><given-names>TL</given-names></name></person-group> (<year>2016b</year>) <article-title><italic><tp:taxon-name><tp:taxon-name-part taxon-name-part-type="genus">Camellia</tp:taxon-name-part> <tp:taxon-name-part taxon-name-part-type="species">thuongiana</tp:taxon-name-part></tp:taxon-name></italic> – A new yellow camellia species from Vietnam.</article-title><source>Dalat University Journal of Science</source><volume>6</volume>(<issue>3</issue>): <fpage>338</fpage>–<lpage>344</lpage>.</mixed-citation></ref><ref id="B7"><mixed-citation xmlns:xlink="http://www.w3.org/1999/xlink" xlink:type="simple"><person-group><name name-style="western"><surname>Le</surname><given-names>C</given-names></name><name name-style="western"><surname>Uematsu</surname><given-names>C</given-names></name><name name-style="western"><surname>Katayama</surname><given-names>H</given-names></name><name name-style="western"><surname>Nguyen</surname><given-names>LT</given-names></name><name name-style="western"><surname>Tran</surname><given-names>N</given-names></name><name name-style="western"><surname>Luong</surname><given-names>DV</given-names></name><name name-style="western"><surname>Hoang</surname><given-names>ST</given-names></name></person-group> (<year>2017</year>) <article-title><italic><tp:taxon-name><tp:taxon-name-part taxon-name-part-type="genus">Camellia</tp:taxon-name-part> <tp:taxon-name-part taxon-name-part-type="species">tuyenquangensis</tp:taxon-name-part></tp:taxon-name></italic> (<tp:taxon-name><tp:taxon-name-part taxon-name-part-type="family">Theaceae</tp:taxon-name-part></tp:taxon-name>), a new species from Vietnam.</article-title><source>Korean Journal of Plant Taxonomy</source><volume>47</volume>(<issue>2</issue>): <fpage>95</fpage>–<lpage>99</lpage>. <ext-link xlink:type="simple" ext-link-type="doi" xlink:href="10.11110/kjpt.2017.47.2.95">https://doi.org/10.11110/kjpt.2017.47.2.95</ext-link></mixed-citation></ref><ref id="B8"><mixed-citation xmlns:xlink="http://www.w3.org/1999/xlink" xlink:type="simple"><person-group><name name-style="western"><surname>Liu</surname><given-names>ZW</given-names></name><name name-style="western"><surname>Fang</surname><given-names>W</given-names></name><name name-style="western"><surname>Liu</surname><given-names>ED</given-names></name><name name-style="western"><surname>Zhao</surname><given-names>M</given-names></name><name name-style="western"><surname>He</surname><given-names>YF</given-names></name><name name-style="western"><surname>Yang</surname><given-names>SX</given-names></name></person-group> (<year>2019</year>) <article-title><italic><tp:taxon-name><tp:taxon-name-part taxon-name-part-type="genus">Camellia</tp:taxon-name-part> <tp:taxon-name-part taxon-name-part-type="species">mingii</tp:taxon-name-part></tp:taxon-name></italic>, a new species of yellow camellias from Southeast Yunnan, China.</article-title><source>Phytotaxa</source><volume>393</volume>(<issue>1</issue>): <fpage>047</fpage>–<lpage>056</lpage>. <ext-link xlink:type="simple" ext-link-type="doi" xlink:href="10.11646/phytotaxa.393.1.4">https://doi.org/10.11646/phytotaxa.393.1.4</ext-link></mixed-citation></ref></ref-list></tp:taxon-treatment>
